# Supplementary material for: Research on the relationship between the scattering contribution and physical factors of the reference radiation regulated by ISO 4037–1
Source: PLoS One. 2022 Dec 29;17(12):e0279188. doi: 10.1371/journal.pone.0279188 (PMC9799293; doi:10.1371/journal.pone.0279188)
Supplement: S1 Dataset — (ZIP) [file pone.0279188.s001.zip]

Archive with 7 entries (7 files):
- Data of Fig 4 (a) .xls
- Data of Fig 4 (b) .xls
- Data of Fig 5 (a) .xls
- Data of Fig 5 (b) .xls
- input and output of Co.xlsx
- input and output of Cs.xlsx
- Orthogonal Table.xls
