# Supplementary material for: Research on the relationship between the scattering contribution and physical factors of the reference radiation regulated by ISO 4037–1
Source: PLoS One. 2022 Dec 29;17(12):e0279188. doi: 10.1371/journal.pone.0279188 (PMC9799293; doi:10.1371/journal.pone.0279188)
Supplement: S1 Dataset — (ZIP) [file pone.0279188.s001.zip › Data of Fig 4 (a) .xls]

## Sheet: Sheet2
simulation data	forecast data
32.494	32.5032
31.604	31.5889
31.642	31.5556
32.508	32.5481
31.724	31.732
32.353	32.3847
32.395	32.4475
31.575	31.5957
32.408	32.3829
32.757	32.6924
31.624	31.6241
32.257	32.3133
32.596	32.5771
32.08	32.0963
31.502	31.4786
32.447	32.3972
32.708	32.698
31.77	31.7776
31.959	32.0133
31.899	32.1086
31.484	31.5043
31.838	31.8355
32.361	32.4643
31.48	31.5458
32.694	32.6536
31.854	31.8916
32.298	32.4627
31.775	31.8769
31.552	31.558
31.707	31.9159
32.231	32.1917
31.749	31.6312
32.696	32.6784
31.751	31.6347
32.728	32.9256
31.635	31.6382
31.824	31.8527
31.681	31.6307
31.863	31.835
32.361	32.3094
31.597	31.5943
31.488	31.4426
32.368	32.3217
31.751	31.6245
31.828	31.8576
31.572	31.5305
31.457	31.5115
31.813	31.8116
32.73	32.6663
31.524	31.511
