# Supplementary material for: Research on the relationship between the scattering contribution and physical factors of the reference radiation regulated by ISO 4037–1
Source: PLoS One. 2022 Dec 29;17(12):e0279188. doi: 10.1371/journal.pone.0279188 (PMC9799293; doi:10.1371/journal.pone.0279188)
Supplement: S1 Dataset — (ZIP) [file pone.0279188.s001.zip › Data of Fig 4 (b) .xls]

## Sheet: Sheet2
simulation data	forecast data
8.8787	8.8767
8.6031	8.62477
8.6151	8.61533
8.8861	8.89813
8.6613	8.69458
8.8037	8.8099
8.826	8.8102
8.587	8.58795
8.8338	8.85239
8.998	8.95579
8.613	8.65554
8.7591	8.76106
8.9353	8.93212
8.8272	8.83165
8.5541	8.54893
8.8658	8.86974
8.9726	8.92439
8.6775	8.67695
8.7678	8.75311
8.7461	8.77268
8.5453	8.5485
8.716	8.71554
8.8081	8.80945
8.5438	8.5437
8.9912	8.97765
8.7165	8.70808
8.7843	8.82402
8.685	8.69837
8.577	8.5552
8.653	8.66873
8.7451	8.74509
8.6738	8.73235
8.9656	8.91368
8.6671	8.63268
8.9834	8.89042
8.616	8.62417
8.7091	8.71612
8.64	8.63664
8.7288	8.77887
8.8177	8.88197
8.6	8.58728
8.5477	8.55013
8.811	8.85176
8.6704	8.6865
8.7044	8.70787
8.5881	8.58576
8.5328	8.53572
8.7037	8.70654
8.9839	8.95445
8.5647	8.55731
