# Supplementary material for: Research on the relationship between the scattering contribution and physical factors of the reference radiation regulated by ISO 4037–1
Source: PLoS One. 2022 Dec 29;17(12):e0279188. doi: 10.1371/journal.pone.0279188 (PMC9799293; doi:10.1371/journal.pone.0279188)
Supplement: S1 Dataset — (ZIP) [file pone.0279188.s001.zip › Data of Fig 5 (a) .xls]

## Sheet: Sheet1
1	3.64513e+06
2	3.64513e+06
3	3.64513e+06
4	3.64513e+06
5	2.86127e+06
6	2.86127e+06
7	2.86127e+06
8	2.654e+06
9	2.654e+06
10	2.55043e+06
11	2.22974e+06
12	2.22974e+06
13	2.22974e+06
14	2.0505e+06
15	2.04344e+06
16	1.8639e+06
17	1.8268e+06
18	1.65857e+06
19	1.53315e+06
20	1.48048e+06
21	1.37675e+06
22	1.30281e+06
23	1.23045e+06
24	1.17237e+06
25	1.17237e+06
26	1.17237e+06
27	656298
28	656298
29	656298
30	563240
31	563240
32	563240
33	563240
34	563240
35	563240
36	563240
37	563240
38	563240
39	563240
40	520140
41	520140
42	520140
43	520140
44	520140
45	520140
46	520140
47	520140
48	520140
49	520140
50	520140
51	520140
52	520140
53	520140
54	520140
55	520140
56	502354
57	502354
58	502354
59	501248
60	501248
61	501248
62	501248
63	487650
64	487650
65	487650
66	487650
67	487650
68	487650
69	463250
70	463250
71	463250
72	463250
73	463250
74	463250
75	463250
76	163420
77	163420
78	163420
79	163420
80	163420
81	163420
82	163420
83	163420
84	163420
85	163420
86	163420
87	163420
88	163420
89	163420
90	163420
91	163420
92	163420
93	163420
94	163420
95	163420
96	163420
97	163420
98	163420
99	163420
100	163420
101	163420
102	163420
103	163420
104	163420
105	163420
106	163420
107	163420
108	163420
109	163420
110	163420
111	163420
112	163420
113	163420
114	163420
115	163420
116	163420
117	163420
118	163420
119	163420
120	163420
121	163420
122	163420
123	163420
124	163420
125	163420
126	163420
127	163420
128	163420
129	163420
130	163420
131	163420
132	163420
133	163420
134	163420
135	163420
136	163420
137	163420
138	163420
139	163420
140	163420
141	163420
142	163420
143	163420
144	163420
145	163420
146	163420
147	163420
148	163420
149	163420
150	163420
151	163420
152	163420
153	163420
154	163420
155	163420
156	163420
157	163420
158	163420
159	163420
160	163420
161	163420
162	163420
163	163420
164	163420
165	163420
166	163420
167	163420
168	163420
169	163420
170	163420
171	163420
172	163420
173	163420
174	163420
175	163420
176	163420
177	163420
178	163420
179	163420
180	163420
181	163420
182	163420
183	163420
184	163420
185	163420
186	163420
187	163420
188	163420
189	163420
190	163420
191	163420
192	163420
193	163420
194	163420
195	163420
196	163420
197	163420
198	163420
199	163420
200	163420
201	163420
202	163420
203	163420
204	163420
205	163420
206	163420
207	163420
208	163420
209	163420
210	163420
211	163420
212	163420
213	163420
214	163420
215	163420
216	163420
217	163420
218	163420
219	162440
220	162440
221	162440
222	162440
223	162440
224	162440
225	162440
226	162440
227	162440
228	162440
229	162440
230	162440
231	162440
232	162440
233	162440
234	162440
235	158660
236	158660
237	158660
238	158660
239	158660
240	158660
241	158660
242	158660
243	158660
244	158660
245	158660
246	158660
247	158660
248	158660
249	158660
250	158660
251	158660
252	158660
253	158660
254	158660
255	158660
256	158660
257	158660
258	158660
259	158660
260	158660
261	158660
262	158660
263	158660
264	158660
265	158660
266	158660
267	158660
268	158660
269	158660
270	158660
271	158660
272	158660
273	158660
274	158660
275	158660
276	158660
277	158660
278	158660
279	158660
280	158660
281	158660
282	158660
283	158660
284	158660
285	158660
286	158660
287	158660
288	158660
289	158660
290	158660
291	158660
292	158660
293	158660
294	158660
295	158660
296	158660
297	158660
298	158660
299	158660
300	158660
301	158660
302	158660
303	158660
304	158660
305	158660
306	158660
307	158660
308	158660
309	158660
310	158660
311	158660
312	158660
313	158660
314	158660
315	158660
316	158660
317	158660
318	158660
319	158660
320	158660
321	158660
322	158660
323	158660
324	158660
325	158660
326	158660
327	158660
328	158660
329	158660
330	158660
331	158660
332	158660
333	158660
334	158660
335	158660
336	158660
337	158660
338	158660
339	158660
340	158660
341	158660
342	158660
343	158660
344	158660
345	158660
346	158660
347	158660
348	158660
349	158660
350	158660
351	158660
352	158660
353	158660
354	158660
355	158660
356	158660
357	158660
358	158660
359	158660
360	158660
361	158660
362	158660
363	158660
364	158660
365	158660
366	158660
367	158660
368	158660
369	158660
370	158660
371	158660
372	158660
373	158660
374	158660
375	158660
376	158660
377	158660
378	158660
379	158660
380	158660
381	158660
382	158660
383	158660
384	158660
385	158660
386	158660
387	158660
388	158660
389	158660
390	158660
391	158660
392	158660
393	158660
394	158660
395	158660
396	158660
397	148800
398	148800
399	148800
400	148800
401	148800
402	148800
403	148800
404	148800
405	148800
406	148800
407	148800
408	148800
409	148800
410	148800
411	148800
412	148800
413	148800
414	148800
415	148800
416	148800
417	148800
418	148800
419	148800
420	148800
421	148800
422	148800
423	148800
424	148800
425	148800
426	148800
427	148800
428	148800
429	148800
430	148800
431	148800
432	148800
433	148800
434	148800
435	148800
436	148800
437	148800
438	148800
439	148800
440	148800
441	148800
442	148800
443	148800
444	148800
445	148800
446	148800
447	148800
448	148800
449	148800
450	148800
451	148800
452	148800
453	148800
454	148800
455	148800
456	148800
457	148800
458	148800
459	148800
460	148800
461	148800
462	148800
463	148800
464	148800
465	148800
466	148800
467	148800
468	148800
469	148800
470	148800
471	148800
472	148800
473	148800
474	148800
475	148800
476	148800
477	148800
478	148800
479	148800
480	148800
481	148800
482	148800
483	148800
484	148800
485	148800
486	148800
487	148800
488	148800
489	148800
490	148800
491	148800
492	148800
493	148800
494	148800
495	148800
496	148800
497	148800
498	148800
499	148800
500	148800
