# Supplementary material for: Research on the relationship between the scattering contribution and physical factors of the reference radiation regulated by ISO 4037–1
Source: PLoS One. 2022 Dec 29;17(12):e0279188. doi: 10.1371/journal.pone.0279188 (PMC9799293; doi:10.1371/journal.pone.0279188)
Supplement: S1 Dataset — (ZIP) [file pone.0279188.s001.zip › Data of Fig 5 (b) .xls]

## Sheet: Sheet1
1	2.62883e+06
2	2.62883e+06
3	2.62883e+06
4	2.62883e+06
5	2.45047e+06
6	1.79708e+06
7	1.2851e+06
8	1.04688e+06
9	1.00523e+06
10	961260
11	897876
12	897876
13	897876
14	891982
15	891982
16	891982
17	891982
18	891982
19	891982
20	889245
21	889245
22	889245
23	582290
24	582290
25	582290
26	582290
27	582290
28	582290
29	582290
30	582290
31	582290
32	582290
33	582290
34	582290
35	582290
36	582290
37	582290
38	582290
39	582290
40	456632
41	456632
42	456632
43	456632
44	456632
45	456632
46	456632
47	456632
48	456632
49	456632
50	456632
51	456632
52	425690
53	425690
54	425690
55	425690
56	425690
57	415210
58	415210
59	415210
60	415210
61	415210
62	415210
63	415210
64	409652
65	382500
66	382500
67	382500
68	382500
69	382500
70	382500
71	382500
72	382500
73	382500
74	382500
75	357500
76	357500
77	357500
78	357500
79	357500
80	357500
81	357500
82	357500
83	357500
84	357500
85	357500
86	355800
87	355800
88	355800
89	355800
90	355800
91	355800
92	355800
93	355800
94	355800
95	355800
96	355800
97	355800
98	355800
99	355800
100	355800
101	355800
102	355800
103	355800
104	355800
105	355800
106	355800
107	355800
108	355800
109	355800
110	355800
111	355800
112	355800
113	355800
114	355800
115	355800
116	355800
117	355800
118	355800
119	355800
120	355800
121	355800
122	355800
123	355800
124	355800
125	355800
126	355800
127	355800
128	355800
129	355800
130	355800
131	355800
132	355800
133	355800
134	355800
135	355800
136	355800
137	355800
138	355800
139	355800
140	355800
141	355800
142	355800
143	355800
144	355800
145	355800
146	355800
147	355800
148	355800
149	355800
150	355800
151	355800
152	355800
153	355800
154	355800
155	355800
156	355800
157	355800
158	355800
159	355800
160	355800
161	355800
162	355800
163	355800
164	355800
165	355800
166	345700
167	345600
168	344600
169	344600
170	344600
171	344600
172	344600
173	344600
174	344600
175	344600
176	344600
177	344600
178	344600
179	344600
180	344600
181	344600
182	344600
183	344600
184	344600
185	344600
186	344600
187	344600
188	344600
189	344600
190	344600
191	344600
192	344600
193	344600
194	344600
195	344600
196	344600
197	344600
198	344600
199	344600
200	344600
201	344600
202	344600
203	344600
204	344600
205	344600
206	344600
207	344600
208	344600
209	344600
210	338000
211	338000
212	338000
213	338000
214	338000
215	338000
216	338000
217	338000
218	338000
219	338000
220	338000
221	338000
222	338000
223	338000
224	338000
225	338000
226	338000
227	338000
228	338000
229	338000
230	338000
231	338000
232	338000
233	338000
234	338000
235	338000
236	338000
237	338000
238	338000
239	338000
240	338000
241	338000
242	338000
243	338000
244	338000
245	338000
246	338000
247	338000
248	338000
249	338000
250	338000
251	338000
252	338000
253	338000
254	338000
255	338000
256	338000
257	338000
258	338000
259	338000
260	338000
261	338000
262	338000
263	338000
264	338000
265	338000
266	338000
267	338000
268	338000
269	338000
270	338000
271	338000
272	338000
273	338000
274	338000
275	338000
276	338000
277	338000
278	338000
279	338000
280	338000
281	338000
282	338000
283	338000
284	338000
285	338000
286	338000
287	338000
288	338000
289	338000
290	338000
291	338000
292	338000
293	338000
294	338000
295	338000
296	338000
297	338000
298	338000
299	338000
300	338000
301	338000
302	338000
303	338000
304	338000
305	338000
306	338000
307	338000
308	338000
309	338000
310	338000
311	338000
312	338000
313	338000
314	338000
315	338000
316	338000
317	338000
318	338000
319	338000
320	338000
321	338000
322	338000
323	338000
324	338000
325	338000
326	338000
327	338000
328	338000
329	338000
330	338000
331	338000
332	338000
333	338000
334	338000
335	338000
336	338000
337	338000
338	338000
339	338000
340	338000
341	338000
342	338000
343	338000
344	338000
345	338000
346	338000
347	338000
348	338000
349	338000
350	338000
351	338000
352	338000
353	338000
354	338000
355	338000
356	338000
357	338000
358	338000
359	338000
360	338000
361	338000
362	338000
363	338000
364	338000
365	338000
366	338000
367	338000
368	338000
369	338000
370	338000
371	338000
372	338000
373	338000
374	338000
375	338000
376	338000
377	338000
378	338000
379	338000
380	338000
381	338000
382	338000
383	338000
384	338000
385	338000
386	338000
387	338000
388	338000
389	338000
390	338000
391	338000
392	338000
393	338000
394	338000
395	338000
396	338000
397	338000
398	338000
399	338000
400	338000
401	338000
402	338000
403	338000
404	338000
405	338000
406	338000
407	338000
408	338000
409	338000
410	338000
411	338000
412	338000
413	338000
414	338000
415	338000
416	338000
417	338000
418	338000
419	338000
420	338000
421	338000
422	338000
423	338000
424	338000
425	338000
426	338000
427	338000
428	338000
429	338000
430	338000
431	338000
432	338000
433	338000
434	338000
435	338000
436	338000
437	338000
438	338000
439	338000
440	338000
441	338000
442	338000
443	338000
444	338000
445	338000
446	338000
447	338000
448	338000
449	338000
450	338000
451	338000
452	338000
453	338000
454	338000
455	338000
456	338000
457	338000
458	338000
459	338000
460	338000
461	338000
462	338000
463	338000
464	338000
465	338000
466	338000
467	338000
468	338000
469	338000
470	338000
471	338000
472	338000
473	338000
474	338000
475	338000
476	338000
477	338000
478	338000
479	338000
480	338000
481	338000
482	338000
483	338000
484	338000
485	338000
486	338000
487	338000
488	338000
489	338000
490	338000
491	338000
492	338000
493	338000
494	338000
495	338000
496	338000
497	338000
498	338000
499	338000
500	338000
