# Supplementary material for: Research on the relationship between the scattering contribution and physical factors of the reference radiation regulated by ISO 4037–1
Source: PLoS One. 2022 Dec 29;17(12):e0279188. doi: 10.1371/journal.pone.0279188 (PMC9799293; doi:10.1371/journal.pone.0279188)
Supplement: S1 Dataset — (ZIP) [file pone.0279188.s001.zip › input and output of Co.xlsx]

## Sheet: Sheet1
	D3/cm	D2/cm	H/cm	W/cm	dose rate/mSv/h
1	50	3	300	300	32.494
2	12.5	50	200	60	31.604
3	13.5	300	200	40	31.642
4	400	3	100	150	32.508
5	14.5	30	70	80	31.724
6	15.5	5	300	150	32.353
7	12.5	5	60	300	32.395
8	14.5	100	200	50	31.575
9	400	5	70	50	32.408
10	14.5	1	50	70	32.757
11	400	50	60	80	31.624
12	14.5	7	80	300	32.257
13	200	3	70	40	32.596
14	25	20	40	80	32.08
15	13.5	100	300	80	31.502
16	15.5	7	40	70	32.447
17	400	1	80	100	32.708
18	400	300	40	300	31.77
19	50	30	40	100	31.959
20	15.5	20	50	200	31.899
21	15.5	300	100	80	31.484
22	400	20	300	60	31.838
23	100	5	100	200	32.361
24	12.5	300	300	70	31.48
25	13.5	3	40	50	32.694
26	200	50	40	200	31.854
27	50	7	50	150	32.298
28	25	30	50	300	31.775
29	50	100	80	60	31.552
30	13.5	30	80	200	31.707
31	400	7	200	200	32.231
32	15.5	30	60	60	31.749
33	50	1	200	80	32.696
34	15.5	50	80	40	31.751
35	13.5	1	60	150	32.728
36	200	300	50	60	31.635
37	200	20	150	100	31.824
38	200	30	200	150	31.681
39	13.5	20	70	70	31.863
40	25	7	60	40	32.361
41	50	50	100	70	31.597
42	50	300	70	200	31.488
43	25	5	200	70	32.368
44	100	50	50	50	31.751
45	100	30	300	40	31.828
46	14.5	50	300	100	31.572
47	14.5	300	150	150	31.457
48	100	20	200	300	31.813
49	100	1	70	60	32.73
50	100	300	60	100	31.524
51	25	300	80	50	31.577
52	12.5	20	80	150	31.843
53	15.5	100	70	300	31.517
54	15.5	1	150	50	32.72
55	25	50	70	150	31.595
56	100	7	150	80	32.246
57	400	100	50	40	31.796
58	12.5	7	70	100	32.271
59	13.5	5	50	100	32.419
60	14.5	5	40	60	32.555
61	13.5	7	100	60	32.268
62	25	100	100	100	31.503
63	12.5	1	40	40	32.897
64	12.5	3	50	80	32.569
65	14.5	20	100	40	31.956
66	12.5	100	150	200	31.491
67	400	30	150	70	31.701
68	25	1	300	200	32.685
69	12.5	30	100	50	31.758
70	200	1	100	300	32.693
71	50	20	60	50	31.903
72	100	100	40	150	31.792
73	200	100	60	70	31.567
74	200	7	300	50	32.265
75	25	3	150	60	32.523
76	100	3	80	70	32.531
77	200	5	80	80	32.381
78	14.5	3	60	200	32.542
79	50	5	150	40	32.436
80	13.5	50	150	300	31.569
81	15.5	3	200	100	32.506
