# Supplementary material for: Research on the relationship between the scattering contribution and physical factors of the reference radiation regulated by ISO 4037–1
Source: PLoS One. 2022 Dec 29;17(12):e0279188. doi: 10.1371/journal.pone.0279188 (PMC9799293; doi:10.1371/journal.pone.0279188)
Supplement: S1 Dataset — (ZIP) [file pone.0279188.s001.zip › input and output of Cs.xlsx]

## Sheet: Sheet1
	D3/cm	D2/cm	H/cm	W/cm	dose rate/mSv/h
1	50	8	300	300	8.8787
2	6.5	50	200	60	8.6031
3	7.5	300	200	40	8.6151
4	400	8	100	150	8.8861
5	8.5	30	70	80	8.6613
6	9.5	12	300	150	8.8037
7	6.5	12	60	300	8.826
8	8.5	100	200	50	8.587
9	400	12	70	50	8.8338
10	8.5	5	50	70	8.998
11	400	50	60	80	8.613
12	8.5	16	80	300	8.7591
13	200	8	70	40	8.9353
14	25	20	40	80	8.8272
15	7.5	100	300	80	8.5541
16	9.5	16	40	70	8.8658
17	400	5	80	100	8.9726
18	400	300	40	300	8.6775
19	50	30	40	100	8.7678
20	9.5	20	50	200	8.7461
21	9.5	300	100	80	8.5453
22	400	20	300	60	8.716
23	100	12	100	200	8.8081
24	6.5	300	300	70	8.5438
25	7.5	8	40	50	8.9912
26	200	50	40	200	8.7165
27	50	16	50	150	8.7843
28	25	30	50	300	8.685
29	50	100	80	60	8.577
30	7.5	30	80	200	8.653
31	400	16	200	200	8.7451
32	9.5	30	60	60	8.6738
33	50	5	200	80	8.9656
34	9.5	50	80	40	8.6671
35	7.5	5	60	150	8.9834
36	200	300	50	60	8.616
37	200	20	150	100	8.7091
38	200	30	200	150	8.64
39	7.5	20	70	70	8.7288
40	25	16	60	40	8.8177
41	50	50	100	70	8.6
42	50	300	70	200	8.5477
43	25	12	200	70	8.811
44	100	50	50	50	8.6704
45	100	30	300	40	8.7044
46	8.5	50	300	100	8.5881
47	8.5	300	150	150	8.5328
48	100	20	200	300	8.7037
49	100	5	70	60	8.9839
50	100	300	60	100	8.5647
51	25	300	80	50	8.5875
52	6.5	20	80	150	8.7188
53	9.5	100	70	300	8.5614
54	9.5	5	150	50	8.9786
55	25	50	70	150	8.5991
56	100	16	150	80	8.7531
57	400	100	50	40	8.6868
58	6.5	16	70	100	8.7661
59	7.5	12	50	100	8.84
60	8.5	12	40	60	8.918
61	7.5	16	100	60	8.7645
62	25	100	100	100	8.555
63	6.5	5	40	40	9.0844
64	6.5	8	50	80	8.9174
65	8.5	20	100	40	8.7675
66	6.5	100	150	200	8.5494
67	400	30	150	70	8.65
68	25	5	300	200	8.9599
69	6.5	30	100	50	8.6764
70	200	5	100	300	8.9645
71	50	20	60	50	8.7475
72	100	100	40	150	8.6875
73	200	100	60	70	8.5846
74	200	16	300	50	8.7663
75	25	8	150	60	8.8933
76	100	8	80	70	8.8977
77	200	12	80	80	8.8183
78	8.5	8	60	200	8.9035
79	50	12	150	40	8.8508
80	7.5	50	150	300	8.5866
81	9.5	8	200	100	8.8848
