# Supplementary material for: Research on the relationship between the scattering contribution and physical factors of the reference radiation regulated by ISO 4037–1
Source: PLoS One. 2022 Dec 29;17(12):e0279188. doi: 10.1371/journal.pone.0279188 (PMC9799293; doi:10.1371/journal.pone.0279188)
Supplement: S1 Dataset — (ZIP) [file pone.0279188.s001.zip › Orthogonal Table.xls]

## Sheet: the orthogonal table
Co-60									Cs-137
	D3	D2	W	H						D3	D2	W	H
1	50	3	300	300					1	50	8	300	300
2	12.5	50	200	60					2	6.5	50	200	60
3	13.5	300	200	40					3	7.5	300	200	40
4	400	3	100	150					4	400	8	100	150
5	14.5	30	70	80					5	8.5	30	70	80
6	15.5	5	300	150					6	9.5	12	300	150
7	12.5	5	60	300					7	6.5	12	60	300
8	14.5	100	200	50					8	8.5	100	200	50
9	400	5	70	50					9	400	12	70	50
10	14.5	1	50	70					10	8.5	5	50	70
11	400	50	60	80					11	400	50	60	80
12	14.5	7	80	300					12	8.5	16	80	300
13	200	3	70	40					13	200	8	70	40
14	25	20	40	80					14	25	20	40	80
15	13.5	100	300	80					15	7.5	100	300	80
16	15.5	7	40	70					16	9.5	16	40	70
17	400	1	80	100					17	400	5	80	100
18	400	300	40	300					18	400	300	40	300
19	50	30	40	100					19	50	30	40	100
20	15.5	20	50	200					20	9.5	20	50	200
21	15.5	300	100	80					21	9.5	300	100	80
22	400	20	300	60					22	400	20	300	60
23	100	5	100	200					23	100	12	100	200
24	12.5	300	300	70					24	6.5	300	300	70
25	13.5	3	40	50					25	7.5	8	40	50
26	200	50	40	200					26	200	50	40	200
27	50	7	50	150					27	50	16	50	150
28	25	30	50	300					28	25	30	50	300
29	50	100	80	60					29	50	100	80	60
30	13.5	30	80	200					30	7.5	30	80	200
31	400	7	200	200					31	400	16	200	200
32	15.5	30	60	60					32	9.5	30	60	60
33	50	1	200	80					33	50	5	200	80
34	15.5	50	80	40					34	9.5	50	80	40
35	13.5	1	60	150					35	7.5	5	60	150
36	200	300	50	60					36	200	300	50	60
37	200	20	150	100					37	200	20	150	100
38	200	30	200	150					38	200	30	200	150
39	13.5	20	70	70					39	7.5	20	70	70
40	25	7	60	40					40	25	16	60	40
41	50	50	100	70					41	50	50	100	70
42	50	300	70	200					42	50	300	70	200
43	25	5	200	70					43	25	12	200	70
44	100	50	50	50					44	100	50	50	50
45	100	30	300	40					45	100	30	300	40
46	14.5	50	300	100					46	8.5	50	300	100
47	14.5	300	150	150					47	8.5	300	150	150
48	100	20	200	300					48	100	20	200	300
49	100	1	70	60					49	100	5	70	60
50	100	300	60	100					50	100	300	60	100
51	25	300	80	50					51	25	300	80	50
52	12.5	20	80	150					52	6.5	20	80	150
53	15.5	100	70	300					53	9.5	100	70	300
54	15.5	1	150	50					54	9.5	5	150	50
55	25	50	70	150					55	25	50	70	150
56	100	7	150	80					56	100	16	150	80
57	400	100	50	40					57	400	100	50	40
58	12.5	7	70	100					58	6.5	16	70	100
59	13.5	5	50	100					59	7.5	12	50	100
60	14.5	5	40	60					60	8.5	12	40	60
61	13.5	7	100	60					61	7.5	16	100	60
62	25	100	100	100					62	25	100	100	100
63	12.5	1	40	40					63	6.5	5	40	40
64	12.5	3	50	80					64	6.5	8	50	80
65	14.5	20	100	40					65	8.5	20	100	40
66	12.5	100	150	200					66	6.5	100	150	200
67	400	30	150	70					67	400	30	150	70
68	25	1	300	200					68	25	5	300	200
69	12.5	30	100	50					69	6.5	30	100	50
70	200	1	100	300					70	200	5	100	300
71	50	20	60	50					71	50	20	60	50
72	100	100	40	150					72	100	100	40	150
73	200	100	60	70					73	200	100	60	70
74	200	7	300	50					74	200	16	300	50
75	25	3	150	60					75	25	8	150	60
76	100	3	80	70					76	100	8	80	70
77	200	5	80	80					77	200	12	80	80
78	14.5	3	60	200					78	8.5	8	60	200
79	50	5	150	40					79	50	12	150	40
80	13.5	50	150	300					80	7.5	50	150	300
81	15.5	3	200	100					81	9.5	8	200	100
