# Supplementary material for: Research on the relationship between the scattering contribution and physical factors of the reference radiation regulated by ISO 4037–1
Source: PLoS One. 2022 Dec 29;17(12):e0279188. doi: 10.1371/journal.pone.0279188 (PMC9799293; doi:10.1371/journal.pone.0279188)
Supplement: S1 File — (ZIP) [file pone.0279188.s002.zip]

Archive with 3 entries (3 files):
- modelCO.mat
- modelCS.mat
- SRR_SIZE.m
