# Supplementary material for: Research on the relationship between the scattering contribution and physical factors of the reference radiation regulated by ISO 4037–1
Source: PLoS One. 2022 Dec 29;17(12):e0279188. doi: 10.1371/journal.pone.0279188 (PMC9799293; doi:10.1371/journal.pone.0279188)
Supplement: S1 File — (ZIP) [file pone.0279188.s002.zip › SRR_SIZE.m]

%% Çå¿Õ»·¾³
clc;clear all;close all;

%%  ¼ÓÔØLSSVMÑµÁ·ºÃµÄÔ¤²âÄ£ÐÍ
%load('modelCS.mat');
load('modelCO.mat');
%    lssvmÏà¹Ø²ÎÊý
%    type='f';
%    kernel = 'RBF_kernel';
%    proprecess='proprecess';
%    for CS gam=1000;
%    for CS sig2=5.4403;
%    for CO gam=993.731;
%    for CO sig2=4.1252;

%% Ä¿±êº¯Êý
%    ÏÂÁÐº¯ÊýÎª£º
%    y=(D3+D2+66.4)*W*H
%    Ô¼ÊøÌõ¼þÎª£º
%      Xtest = [D3 D2 W H];
%     [train_predict_yy,zt,model] = simlssvm(model,Xtest);
%     for Cs 8.25*1.05=8.6625      train_predict_yy<=8.6625
%     for Co 30.901*1.05=32.44605  train_predict_yy<=32.44605
a=[1,1,0,0];
b=[0,0,1,0];
c=[0,0,0,1];
fun= @(X)(a*X+66.4)*(b*X)*(c*X); 

%% ÉèÖÃÖÖÈº²ÎÊý
%   ÐèÒª×ÔÐÐÅäÖÃ
sizepop = 50;                    % ³õÊ¼ÖÖÈº¸öÊý
dim = 4;                         % ¿Õ¼äÎ¬Êý
ger = 500;                       % ×î´óµü´ú´ÎÊý    
xlimit_max = [20;100;300;300];   % ÉèÖÃÎ»ÖÃ²ÎÊýÏÞÖÆ(¾ØÕóµÄÐÎÊ½¿ÉÒÔ¶àÎ¬)D3 D2 W H
xlimit_min = [12.5;8;40;40];
vlimit_max = 0.5*xlimit_max;     % ÉèÖÃËÙ¶ÈÏÞÖÆ
vlimit_min = -0.5*xlimit_min;
c_1 = 0.8;                       % ¹ßÐÔÈ¨ÖØ
c_2 = 0.5;                       % ×ÔÎÒÑ§Ï°Òò×Ó
c_3 = 0.5;                       % ÈºÌåÑ§Ï°Òò×Ó 

%% Éú³É³õÊ¼ÖÖÈº
%  Ê×ÏÈËæ»úÉú³É³õÊ¼ÖÖÈºÎ»ÖÃ
%  È»ºóËæ»úÉú³É³õÊ¼ÖÖÈºËÙ¶È
%  È»ºó³õÊ¼»¯¸öÌåÀúÊ·×î¼ÑÎ»ÖÃ£¬ÒÔ¼°¸öÌåÀúÊ·×î¼ÑÊÊÓ¦¶È
%  È»ºó³õÊ¼»¯ÈºÌåÀúÊ·×î¼ÑÎ»ÖÃ£¬ÒÔ¼°ÈºÌåÀúÊ·×î¼ÑÊÊÓ¦¶È
for i=1:dim
    for j=1:sizepop
        pop_x(i,j) = xlimit_min(i)+(xlimit_max(i) - xlimit_min(i))*rand;  % ³õÊ¼ÖÖÈºµÄÎ»ÖÃ
        pop_v(i,j) = vlimit_min(i)+(vlimit_max(i) - vlimit_min(i))*rand;  % ³õÊ¼ÖÖÈºµÄËÙ¶È
    end
end                 
gbest = pop_x;                                % Ã¿¸ö¸öÌåµÄÀúÊ·×î¼ÑÎ»ÖÃ
for j=1:sizepop
    Xtest = pop_x(:,j)';
    [train_predict_yy,zt,model] = simlssvm(model,Xtest);
    if train_predict_yy<=32.3114
        fitness_gbest(j) = fun(pop_x(:,j));                      % Ã¿¸ö¸öÌåµÄÀúÊ·×î¼ÑÊÊÓ¦¶È
    else
        fitness_gbest(j) = 10^8;             % ³Í·£Òò×Ó
    end
end                  
zbest = pop_x(:,1);                           % ÖÖÈºµÄÀúÊ·×î¼ÑÎ»ÖÃ
fitness_zbest = fitness_gbest(1);             % ÖÖÈºµÄÀúÊ·×î¼ÑÊÊÓ¦¶È
for j=1:sizepop
    if fitness_gbest(j) < fitness_zbest       % Èç¹ûÇó×îÐ¡Öµ£¬ÔòÎª<; Èç¹ûÇó×î´óÖµ£¬ÔòÎª>; 
        zbest = pop_x(:,j);
        fitness_zbest=fitness_gbest(j);
    end
end


%% Á£×ÓÈºµü´ú
%    ¸üÐÂËÙ¶È²¢¶ÔËÙ¶È½øÐÐ±ß½ç´¦Àí    
%    ¸üÐÂÎ»ÖÃ²¢¶ÔÎ»ÖÃ½øÐÐ±ß½ç´¦Àí
%    ½øÐÐ×ÔÊÊÓ¦±äÒì
%    ½øÐÐÔ¼ÊøÌõ¼þÅÐ¶Ï²¢¼ÆËãÐÂÖÖÈº¸÷¸ö¸öÌåÎ»ÖÃµÄÊÊÓ¦¶È
%    ÐÂÊÊÓ¦¶ÈÓë¸öÌåÀúÊ·×î¼ÑÊÊÓ¦¶È×ö±È½Ï
%    ¸öÌåÀúÊ·×î¼ÑÊÊÓ¦¶ÈÓëÖÖÈºÀúÊ·×î¼ÑÊÊÓ¦¶È×ö±È½Ï
%    ÔÙ´ÎÑ­»·»ò½áÊø

iter = 1;                        %µü´ú´ÎÊý
record = zeros(ger, 1);          % ¼ÇÂ¼Æ÷
while iter <= ger
    for j=1:sizepop
        %    ¸üÐÂËÙ¶È²¢¶ÔËÙ¶È½øÐÐ±ß½ç´¦Àí 
        pop_v(:,j)= c_1 * pop_v(:,j) + c_2*rand*(gbest(:,j)-pop_x(:,j))+c_3*rand*(zbest-pop_x(:,j));% ËÙ¶È¸üÐÂ
        for i=1:dim
            if  pop_v(i,j) > vlimit_max(i)
                pop_v(i,j) = vlimit_max(i);
            end
            if  pop_v(i,j) < vlimit_min(i)
                pop_v(i,j) = vlimit_min(i);
            end
        end
        
        %    ¸üÐÂÎ»ÖÃ²¢¶ÔÎ»ÖÃ½øÐÐ±ß½ç´¦Àí
        pop_x(:,j) = pop_x(:,j) + pop_v(:,j);% Î»ÖÃ¸üÐÂ
        for i=1:dim
            if  pop_x(i,j) > xlimit_max(i)
                pop_x(i,j) = xlimit_max(i);
            end
            if  pop_x(i,j) < xlimit_min(i)
                pop_x(i,j) = xlimit_min(i);
            end
        end
        
        %    ½øÐÐ×ÔÊÊÓ¦±äÒì
        if rand > 0.85
            i=ceil(dim*rand);
            pop_x(i,j)=xlimit_min(i) + (xlimit_max(i) - xlimit_min(i)) * rand;
        end
  
        %    ½øÐÐÔ¼ÊøÌõ¼þÅÐ¶Ï²¢¼ÆËãÐÂÖÖÈº¸÷¸ö¸öÌåÎ»ÖÃµÄÊÊÓ¦¶È
        Xtest = pop_x(:,j)';
        [train_predict_yy,zt,model] = simlssvm(model,Xtest);
            if train_predict_yy<=32.3114
                fitness_pop(j) = fun(pop_x(:,j));                      % Ã¿¸ö¸öÌåµÄÀúÊ·×î¼ÑÊÊÓ¦¶È
            else
                fitness_pop(j) = 10^8;
            end

        %    ÐÂÊÊÓ¦¶ÈÓë¸öÌåÀúÊ·×î¼ÑÊÊÓ¦¶È×ö±È½Ï
        if fitness_pop(j) < fitness_gbest(j)       % Èç¹ûÇó×îÐ¡Öµ£¬ÔòÎª<; Èç¹ûÇó×î´óÖµ£¬ÔòÎª>; 
            gbest(:,j) = pop_x(:,j);               % ¸üÐÂ¸öÌåÀúÊ·×î¼ÑÎ»ÖÃ            
            fitness_gbest(j) = fitness_pop(j);     % ¸üÐÂ¸öÌåÀúÊ·×î¼ÑÊÊÓ¦¶È
        end   
        
        %    ¸öÌåÀúÊ·×î¼ÑÊÊÓ¦¶ÈÓëÖÖÈºÀúÊ·×î¼ÑÊÊÓ¦¶È×ö±È½Ï
        if fitness_gbest(j) < fitness_zbest        % Èç¹ûÇó×îÐ¡Öµ£¬ÔòÎª<; Èç¹ûÇó×î´óÖµ£¬ÔòÎª>; 
            zbest = gbest(:,j);                    % ¸üÐÂÈºÌåÀúÊ·×î¼ÑÎ»ÖÃ  
            fitness_zbest=fitness_gbest(j);        % ¸üÐÂÈºÌåÀúÊ·×î¼ÑÊÊÓ¦¶È  
        end    
    end
    
    record(iter) = fitness_zbest;%×î´óÖµ¼ÇÂ¼
    
    iter = iter+1;

end
%% µü´ú½á¹ûÊä³ö
plot(record);title('ÊÕÁ²¹ý³Ì')
disp(['×îÓÅÖµ£º',num2str(fitness_zbest)]);
disp('±äÁ¿È¡Öµ£º');
disp(zbest);
